# Supplementary material for: Additions to Pleosporalean Taxa Associated with Xanthoceras sorbifolium from Jilin and Hebei, China
Source: Microorganisms. 2025 May 31;13(6):1296. doi: 10.3390/microorganisms13061296 (PMC12195281; doi:10.3390/microorganisms13061296)
Supplement: Supplementary file 1 [file microorganisms-13-01296-s001.zip]

Archive with 1 entries (1 files):
- microorganisms-3657159-supplementary.pdf
